# Supplementary material for: DLD is a potential therapeutic target for COVID-19 infection in diffuse large B-cell lymphoma patients
Source: Apoptosis. 2024 Apr 6;29(9-10):1696–708. doi: 10.1007/s10495-024-01959-0 (PMC11416400; doi:10.1007/s10495-024-01959-0)
Supplement: Supplementary file 1 — Supplementary Material 1: Table S1: Mutation and clinical relevance of DLD in DLBCL [file 10495_2024_1959_MOESM1_ESM.xlsx]

## Sheet: Sheet1
Clinical Attribute	Attribute Type	Statistical Test	p-Value
TMB (nonsynonymous)	Sample	Wilcoxon Test	0.0222
Race Category	Patient	Chi-squared Test	0.0279
Mutation Count	Sample	Wilcoxon Test	0.0354
MSI MANTIS Score	Sample	Wilcoxon Test	0.0367
Sex	Patient	Chi-squared Test	0.0487
Aneuploidy Score	Sample	Wilcoxon Test	0.0714
Fraction Genome Altered	Sample	Wilcoxon Test	0.0923
Genetic Ancestry Label	Patient	Chi-squared Test	0.131
MSIsensor Score	Sample	Wilcoxon Test	0.189
Tissue Source Site Code	Sample	Chi-squared Test	0.225
Tissue Source Site	Sample	Chi-squared Test	0.225
Neoadjuvant Therapy Type Administered Prior To Resection Text	Patient	Chi-squared Test	0.252
ICD-10 Classification	Patient	Chi-squared Test	0.296
Last Communication Contact from Initial Pathologic Diagnosis Date	Patient	Wilcoxon Test	0.306
Form completion date	Patient	Chi-squared Test	0.342
Tumor Type	Sample	Chi-squared Test	0.414
Birth from Initial Pathologic Diagnosis Date	Patient	Wilcoxon Test	0.418
Diagnosis Age	Patient	Wilcoxon Test	0.426
Other Patient ID	Patient	Chi-squared Test	0.432
"International Classification of Diseases for Oncology, Third Edition ICD-O-3 Site Code"	Patient	Chi-squared Test	0.567
Person Neoplasm Cancer Status	Patient	Chi-squared Test	0.585
New Neoplasm Event Post Initial Therapy Indicator	Patient	Chi-squared Test	0.678
Tissue Prospective Collection Indicator	Sample	Chi-squared Test	0.724
Tissue Retrospective Collection Indicator	Sample	Chi-squared Test	0.724
Radiation Therapy	Patient	Chi-squared Test	0.731
Patient Weight	Patient	Wilcoxon Test	0.827
In PanCan Pathway Analysis	Patient	Chi-squared Test	0.897
American Joint Committee on Cancer Publication Version Type	Patient	Chi-squared Test	0.906
Ethnicity Category	Patient	Chi-squared Test	1
